# Supplementary material for: Comparative Phytotoxicity of Leachates from Aircraft and Automobile Tire Wear Particles on Mung Bean (Vigna radiata L.) Seed Germination and Seedling Growth
Source: Toxics. 2026 Jul 2;14(7):587. doi: 10.3390/toxics14070587 (PMC13417233; doi:10.3390/toxics14070587)
Supplement: Supplementary file 1 [file toxics-14-00587-s001.zip]

Archive with 1 entries (1 files):
- toxics-4387690-supplementary.pdf
